# Supplementary material for: Mature habitats associated with genetic divergence despite strong dispersal ability in an arthropod
Source: BMC Evol Biol. 2007 Apr 2;7:52. doi: 10.1186/1471-2148-7-52 (PMC1852300; doi:10.1186/1471-2148-7-52)
Supplement: Additional file 4 — Lists of Daphnia specimens used in this study. The lists provide the information of sampling locations, geographical position, IDs of ND2 and HSP90 sequences, number of individuals analyzed for ND2 sequences, and number of cloned colonies analyzed for HSP90 sequences. [file 1471-2148-7-52-S4.xls]

## Sheet: Sheet1
1. Japanese / North American clade
Country	State	Location	Location ID	Latitude	Longitude	Indv.	IDs for ND2	IDs for HSP
Japan	Hokkaido (Jp1)	Akan Panke-Tou	Jp1AP	43˚29'N	144˚12'E	5	jn79 (n=4), jn81 (n=1)	hs75 (n=1), hs73 (n=3), hs72 (n=1)
Japan	Hokkaido (Jp1)	Shikaribetsu Ko	Jp1SB	43˚17'N	143˚7'E	7	jn80 (n=1), jn81 (n=5), jn82 (n=1)	hs30 (n=1), hs29 (n=1), hs28 (n=1), hs27 (n=2)
Japan	Hokkaido (Jp2)	Naga Numa	Jp2NN	42˚54'N	140˚35'E	7	jn27 (n=1), jn31 (n=5), jn33 (n=1)	hs69 (n=1), hs67 (n=3), hs66 (n=1)
Japan	Hokkaido (Jp2)	Oh Numa	Jp2ON	42˚54'N	140˚37'E	6	jn23 (n=1), jn24 (n=2), jn30 (n=3)	hs70 (n=1), hs68 (n=1), hs67 (n=2), hs65 (n=1)
Japan	Hokkaido (Jp2)	Shin-Sen Ike	Jp2SS	42˚54'N	140˚36'E	5	jn29 (n=1), jn30 (n=4)
Japan	Hokkaido (Jp3)	Shin Nakano Dam	Jp3SN	41˚53'N	140˚47'E	6	jn11 (n=6)	hs01 (n=1), hs02 (n=1), hs03 (n=1), hs04 (n=1), hs05 (n=1)
Japan	Honshu (Jp4)	Ketoba Ike	Jp4KB	40˚34'N	139˚59'E	5	jn60 (n=5)	hs82 (n=1), hs83 (n=4)
Japan	Honshu (Jp5)	Aka Numa	Jp5AN	40˚36'N	140˚56'E	5	jn67 (n=3), jn68 (n=1), jn74 (n=1)	hs23 (n=1), hs24 (n=3), hs26 (n=1)
Japan	Honshu (Jp6)	Yu-no-Ko	Jp6YK	36˚48'N	139˚26'E	5	jn75 (n=5)	hs64 (n=1), hs74 (n=1), hs84 (n=2), hs85 (n=1)
Japan	Honshu (Jp7)	Furu-Doh Ike	Jp7FD	36˚39'N	137˚6'E	1	jn03 (n=1)
Japan	Honshu (Jp7)	Hakuba Oh-Ike	Jp7HO	36˚47'N	137˚48'E	2	jn77 (n=1), jn78 (n=1), ps2 (n=1), ps3 (n=1)	hs78 (n=1), hs79 (n=4)
Japan	Honshu (Jp7)	A pond in Himi	Jp7HP	36˚49'N	136˚56'E	7	jn04 (n=6), jn08 (n=1)	hs06 (n=5)
Japan	Honshu (Jp7)	Kurobe Dam #4	Jp7K4	36˚42'N	137˚39'E	6	jn05 (n=6)	hs11 (n=1), hs77 (n=2), hs80 (n=1)
Japan	Honshu (Jp7)	Kazefuki Oh-Ike	Jp7KO	36˚49'N	137˚51'E	2	jn06 (n=1), jn76 (n=1), ps1 (n=1)	hs76 (n=1), hs79 (n=4)
Japan	Honshu (Jp7)	Mukai-Dani Ike	Jp7MD	36˚41'N	137˚5'E	5	jn02 (n=1), jn73 (n=4)
Japan	Honshu (Jp7)	Oh-Zuka Ike	Jp7OZ	36˚39'N	137˚7'E	5	jn07 (n=4), jn10 (n=1)	hs07 (n=1), hs08 (n=1), hs09 (n=1), hs10 (n=1), hs12 (n=1)
Japan	Honshu (Jp7)	Yunobe-Dam	Jp7YB	36˚29'N	137˚24'E	5	jn05 (n=1), jn06 (n=4)	hs79 (n=4), hs81 (n=1)
Japan	Honshu (Jp7)	Yomomarushi Ike	Jp7YM	36˚48'N	137˚1'E	7	jn09 (n=7)	hs60 (n=1), hs61 (n=1), hs62 (n=2), hs63 (n=1)
Japan	Honshu (Jp8)	Shira-Koma Ike	Jp8SK	36˚3'N	138˚22'E	5	jn65 (n=1), jn66 (n=1), jn69 (n=1), jn70 (n=2)	hs21 (n=1), hs22 (n=1), hs25 (n=3)
Canada	Alberta	Middlewaterton Lakes	AbMW	49˚3'N	113˚53'W	13	jn12 (n=13)
Canada	British Columbia	Moose Lake	BcMoo	52˚59'N	119˚0'W	11	jn14 (n=1), jn15 (n=9), jn16 (n=1)	hs31 (n=1), hs32 (n=1), hs33 (n=1), hs34 (n=1), hs51 (n=1)
Canada	Ontario	Crawford Lake	OntCrf	43˚26'N	79˚56'W	4	jn26 (n=2), jn43 (n=2)
Canada	Ontario	St. George Lake	OntGrg	43˚57'N	79˚26'W	7	jn41 (n=7)
Canada	Ontario	Haynes Lake	OntHay	43˚58'N	79˚24'W	12	jn61 (n=1), jn62 (n=2), jn63 (n=6), jn64 (n=3)
Canada	Yukon	unnamed pond near Klondike Highway	YkKL	62˚11'N	136˚16'W	8	jn34 (n=1), jn48 (n=2), jn49 (n=5)	hs53 (n=1), hs54 (n=2), hs55 (n=1), hs56 (n=1)
Canada	Yukon	Little Atlin Lake	YkLA	60˚18'N	133˚58'W	8	jn53 (n=3), jn54 (n=5)	hs20 (n=1), hs57 (n=1), hs58 (n=1), hs59 (n=1)
USA	Alaska	Connors Lake	AlsCnno	61˚10'N	149˚56'W	3	jn01 (n=1), jn22 (n=2)	hs87 (n=1), hs89 (n=2), hs90 (n=2)
USA	Alaska	unnamed pond near Council	AlsCnno	64˚40'N	164˚18'W	4	jn22 (n=4)
USA	Alaska	unnamed pond near Nome	AlsNom	64˚N	165˚W	6	jn21 (n=6)	hs88 (n=1), hs89 (n=4)
USA	Alaska	unnamed pond near Pilgrim Hotsprings	AlsPilg	65˚5'N	164˚50'W	2	jn22 (n=2)	hs86 (n=1), hs89 (n=1), hs91 (n=1), hs94 (n=1), hs95 (n=1)
USA	Alaska	unnamed pond near Taylor	AlsTay1	65˚26'N	164˚40'W	3	jn55 (n=3)
USA	Alaska	unnamed pond near Taylor	AlsTay2	65˚24'N	164˚40'W	4	jn48 (n=4)
USA	Alaska	unnamed pond near Teller	AlsTel	65˚1'N	166˚9'W	5	jn25 (n=5)	hs92 (n=4), hs93 (n=1)
USA	California	Sequoia Lake	CalSeq	36˚44'N	118˚59'W	9	jn39 (n=2), jn51 (n=5), jn52 (n=2)	hs17 (n=1), hs18 (n=1), hs19 (n=1), hs47 (n=1)
USA	Colorado	Copeland Lake	ColCp	40˚13'N	105˚32'W	7	jn58 (n=7)	hs45 (n=4)
USA	Colorado	Red Rock Lake	ColRr	40˚5'N	105˚32'W	11	jn28 (n=11)	hs36 (n=1), hs39 (n=4)
USA	Colorado	Sprague Lake	ColSp	40˚19'N	105˚36'W	11	jn19 (n=1), jn46 (n=1), jn56 (n=9)	hs50 (n=4), hs52 (n=1)
USA	Indiana	Allen Lake	IndAllen	41˚22'N	85˚40'W	4	jn37 (n=4)	hs38 (n=3), hs46 (n=1), hs71 (n=1)
USA	Indiana	Crane Lake	IndCran	41˚17'N	85˚29'W	5	jn37 (n=4), jn48 (n=1)	hs41 (n=1), hs42 (n=3), hs44 (n=1)
USA	Indiana	Hammond Lake	IndHam	41˚22'N	85˚41'W	5	jn37 (n=4), jn48 (n=1)
USA	Indiana	Old Lake	IndOld	41˚16'N	85˚33'W	5	jn37 (n=5)	hs48 (n=5)
USA	Indiana	Webster Lake	IndWeb	41˚19'N	85˚41'W	1	jn59 (n=1)
USA	Indiana	Wyland Lake	IndWyl	41˚21'N	85˚41'W	2	jn37 (n=2)
USA	Michigan	Fine Lake	MicFine	42˚27'N	85˚18'W	9	jn42 (n=9)
USA	Michigan	Hemlock Lake	MicHem	42˚4'N	85˚48'W	6	jn48 (n=6)
USA	Michigan	Stony Lake	MicShe	42˚23'N	85˚21'W	13	jn38 (n=1), jn48 (n=12)
USA	Michigan	Sherman Lake	MicSton	42˚21'N	85˚23'W	8	jn37 (n=4), jn40 (n=1), jn48 (n=3)
USA	Montana	Flathead Lake	MontFlat	47˚53'N	114˚7'W	1	jn13 (n=1)
USA	New York	Blue Pond	NyBlue	43˚2'N	77˚49'W	6	jn18 (n=6)	hs40 (n=1), hs46 (n=4)
USA	New York	Crossman's Lake	NyCros	43˚2'N	77˚28'W	5	jn35 (n=1), jn45 (n=4)	hs35 (n=1), hs42 (n=1), hs49 (n=2)
USA	New York	Round Lake	NyRoun	43˚1'N	77˚34'W	8	jn36 (n=1), jn50 (n=6), jn57 (n=1)
USA	Oregon	Florence Lake	OrFlor	44˚0'N	124˚0'W	1	jn17 (n=1)
USA	Vermont	Mitchell Lake	VtMitc	43˚45'N	72˚24'W	3	jn32 (n=3)
USA	Washington	Crescent Lake	WaCres	48˚4'N	123˚47'W	10	jn20 (n=9), jn44 (n=1)	hs37 (n=1), hs43 (n=3)
USA	Washington	Quinault Lake	WaQuin	47˚28'N	123˚53'W	2	jn72 (n=2)	hs43 (n=5)
USA	Washington	Shannon Lake	WaShan	48˚33'N	121˚44'W	8	jn47 (n=8)	hs13 (n=1), hs14 (n=2), hs15 (n=1), hs16 (n=1)
USA	Washington	Washington Lake	WaWash	47˚39'N	122˚18'W	12	jn71 (n=12)
USA	Wisconsin	Mud Lake	WiscMud	46˚11'N	89˚36'W	13	jn48 (n=13)
2. European clade
Country		Location	Location ID	Latitude	Longitude	Indv.	IDs for ND2
Austria		Mondsee	AusMond	47˚51'N	13˚21'E	1	e01 (n=1)
England		Buttermere Water	EngBut	54˚32'N	3˚16'W	1	e14 (n=1)
Germany		Kellersee	DeuKel	54˚11'N	10˚34'E	1	e02 (n=1)
Germany		Scharmützelsee	DeuSch	52˚14'N	14˚3'E	2	e24 (n=1), e22 (n=1)
Germany		Storkwersee	DeuStork	52˚14'N	13˚58'E	1	e22 (n=1)
Italy		Lago di Campo	ItaCamp	46˚8'N	8˚8'E	2	e04 (n=1), e03 (n=1)
Italy		Lago di Como	ItaComo	46˚0'N	9˚17'E	1	e11 (n=1)
Poland		Hancza Lake	PolHan	54˚15'N	22˚48'E	2	e25 (n=1), e23 (n=1)
Slovakia		Dranov	SvkDra	48˚34'N	21˚59'E	1	e12 (n=1)
Slovakia		Furkotske pleso	SvkFur	49˚9'N	20˚1'E	1	e09 (n=1)
Slovakia		Rackove pl. - to nejvyse polozene	SvkRack	49˚12'N	19˚49'E	1	e21 (n=1)
Slovakia		Rohac Dolny	SvkRD	49˚12'N	19˚45'E	1	e18 (n=1)
Slovakia		Rohac Pleso	SvkRP	49˚12'N	19˚44'E	2	e16 (n=1), e15 (n=1)
Slovakia		Somotor	SvkSom	48˚23'N	21˚49'E	1	e13 (n=1)
Slovakia		Vysne Rackove	SvkVR	49˚12'N	19˚45'E	1	e17 (n=1)
Sweden		Lake Bolmen	SweBol	56˚52'N	13˚41'E	2	e20 (n=1), e19 (n=1)
Sweden		Lake Rabelovsjon	SweRab	56˚7'N	14˚14'E	2	e10 (n=1), e07 (n=1)
Sweden		Lake Sagsjon	SweSag	57˚49'N	15˚9'E	1	e08 (n=1)
Sweden		Lake Stora Fargen (Nissan)	SweSF	56˚58'N	13˚21'N	1	e06 (n=1)
Switzerland		Surettasee	ChSur	9˚21'N	46˚32'E	1	e05 (n=1)
3. Siberian clade
Country	State	Location	Location ID	Latitude	Longitude	Indv.	IDs for ND2
Russia	Baikal Area	unnmaed pond in Pribaikalskiy	RusPB	51˚N	104˚E	2	s02 (n=1), s01 (n=1)
Russia	Tomsk	unnmaed lake	RusTom1	56˚26'N	84˚3'E	8	s11 (n=1), s09 (n=1), s08 (n=1), s06 (n=2), s03 (n=3)
Russia	Tomsk	a swamp	RusTom2	57˚9'N	83˚54'E	6	s10 (n=1), s07 (n=1), s06 (n=2), s03 (n=2)
Russia	Tomsk	unnamed pond	RusTom3	57˚35'N	83˚44'E	5	s06 (n=2), s05 (n=3)
Russia	Tomsk	A puddle near Ob' River	RusTom4	60˚50'N	76˚41'E	3	s12 (n=1), s06 (n=2)
Russia	Tomsk	An oxbow lake	RusTom5	61˚14'N	73˚26'E	1	s04 (n=1)
3. Outgroups
Species	Country	Location		Latitude	Longitude	Indv.	GenBank Accession Number of ND2
D. cucullata	Germany	Storkwersee		52˚14'N	13˚58'E	1	DQ980402
D. cucullata	Poland	Hancza Lake		54˚15'N	22˚48'E	1	DQ980403
D. galeata	USA: Indiana	Center Lake		41˚14'N	85˚51'W	1	DQ980251
D. galeata	USA: Conneticut	Twin Lake		42˚1'N	73˚24'W	1	DQ980249
D. galeata	Czech	Zabinec		49˚24'N	13˚49'E	1	DQ980330
D. galeata	Japan	Kawaguchi Ko		35˚30'N	138˚46'E	1	DQ980354
D. longipsina	Finland	unnnamed pond near Muono		67˚36'N	23˚33'E	1	DQ132610
